# Supplementary material for: Effect of intestinal tapeworms on the gut microbiota of the common carp, Cyprinus carpio
Source: Parasit Vectors. 2019 May 22;12:252. doi: 10.1186/s13071-019-3510-z (PMC6530175; doi:10.1186/s13071-019-3510-z)
Supplement: Supplementary file 3 — Additional file 3: Table S1. Maturity of the two tapeworms Khawia japonensis and Atractolytocestus tenuicollis in the intestine of common carp (Cyprinus carpio) from China. [file 13071_2019_3510_MOESM3_ESM.xlsx]

## Sheet: Sheet1
Additional file 3: Table S1. Maturity of the two tapeworms Khawia japonensis and Atractolytocestus tenuicollis in the intestine of common carp (Cyprinus carpio) from China
Sample ID	A. tenuicollis	K. japonensis	Maturity
			A. tenuicollis juvenile	A. tenuicollis adult	K. japonensis juvenile	K. japonensis adult
F17	7	12	0	7	11	1
F18	1	1	0	1	1	0
F21	0	2	0	0	2	0
F22	8	31	5	3	29	2
F23	1	1	0	1	1	0
F24	4	3	2	2	3	0
F26	1	9	0	1	3	6
F27	1	1	1	0	1	0
F28	3	8	3	0	3	5
F30	21	1	2	19	1	0
F34	0	1	0	0	1	0
F36	14	8	0	14	6	2
F37	25	5	18	7	1	4
F38	2	6	1	1	6	0
F19	18	0	0	18	0	0
F20	3	0	1	2	0	0
F32	22	0	2	20	0	0
F35	6	0	0	6	0	0
F39	31	0	18	13	0	0
F25	0	0	0	0	0	0
F29	0	0	0	0	0	0
F41	0	0	0	0	0	0
F42	0	0	0	0	0	0
